# Supplementary material for: Intra-host emergence of an enterovirus A71 variant with enhanced PSGL1 usage and neurovirulence
Source: Emerg Microbes Infect. 2019 Jul 24;8(1):1076–85. doi: 10.1080/22221751.2019.1644142 (PMC6711088; doi:10.1080/22221751.2019.1644142)
Supplement: Supplemental Material [file TEMI_A_1644142_SM0227.zip]

Archive with 6 entries (6 files):
- Suppl Fig 1.tif
- Suppl Fig2.tif
- Suppl Fig3 - revised.tif
- Suppl Fig4.tif
- Suppl Fig5 - revised.tif
- Suppl Fig6 - revised.tif
